# Supplementary material for: Genome Features and Secondary Metabolites Biosynthetic Potential of the Class Ktedonobacteria
Source: Front Microbiol. 2019 Apr 26;10:893. doi: 10.3389/fmicb.2019.00893 (PMC6497799; doi:10.3389/fmicb.2019.00893)
Supplement: TABLE S1 — Detailed sequencing information and genome features of the nine studied Ktedonobacteria strains and related taxon. [file Table_1.XLSX]

## Sheet: Sheet1
	Table S1 | Detailed sequencing information and genome features of the nine studied Ktedonobacteria strains and related taxon.
	Taxon			Strain	Seuqencing platform	Sequence coverage (×)	Assembler	Seuqencing status	Genome size (Mb)	Sequences	Gap Ratio (%)	G + C (mol%)	CDSs	rRNA				tRNA	CRISPRSs	DNA coding ratio (%)	Hypothetical protein	Transposase	Integrase	Reference	GenBank accession
														5S rRMA	16S rRNA	23S rRNA	TOTAL
	Phylum Chloroflexi	Class Ktedonobacteria	Order Ktedonobacterales	Dictyobacter aurantiacus S27T	PacBio Sequel HiSeq 2500	423 127	HGAP4	Draft	8.88	linear contig 1 (6.13 Mb)	0	54.4	5137	9	7	7	23	63	4	82	2873	17	8	This study	BIFQ01000001
										linear contig 2 (2.75 Mb)	0	53	2364	0	2	2	4	4	4	80.5	1345	36	1		BIFQ01000002
				Ktedonobacterales bacterium Uno16	PacBio Sequel HiSeq 2500	204 128	HGAP3	Draft	8.96	linear contig 1 (5.58 Mb)	0	49.8	4665	7	7	7	21	61	4	82.2	2665	17	5	Wang et al., 2019	BIFT01000001
										linear contig 2 (3.14 Mb)	0	49.2	2663	3	2	2	7	2	2	81.1	1572	8	2		BIFT01000002
										circular contig 1 (0.20 Mb)	0	53.7	203	0	0	0	0	0	0	81	194	0	0		BIFT01000003
										circular contig 2 (0.04 Mb)	0	52.1	48	0	0	0	0	1	0	74.3	46	0	0		BIFT01000004
				Ktedonobacterales bacterium Uno3	PacBio Sequel HiSeq 2500	860 83	HGAP4	Draft	7.7	circular linear contig 1 (5.30 Mb)	0	49.5	4397	10	8	8	26	64	5	82.7	2568	15	1	Wang et al., 2019	BIFR01000001
										circular linear contig 2 (2.40 Mb)	0	49.1	1836	0	1	1	2	0	13	84	1159	14	1		BIFR01000002
				Ktedonobacter racemifer SOSP1-21T	454 GS FLX Sanger (8 kb pMCL200 & fosmid)	24.6 10.1	Newbler version 1.1.02.15, phrap	Draft	13.66	10 contigs	0.000329	53.8	12680	7	8	8	23	64	10	79.5	8142	424	13	Chang et al., 2011	NZ_ADVG01000001.1 NZ_ADVG01000002.1 NZ_ADVG01000003.1 NZ_ADVG01000004.1 NZ_ADVG01000005.1 NZ_ADVG01000006.1 NZ_ADVG01000007.1 NZ_ADVG01000008.1 NZ_ADVG01000009.1 NZ_ADVG01000010.1
				Thermosporothrix hazakensis SK20-1T	PacBio RS II	24	HGAP2	Draft	7.4	3 contigs	0	53.1	6355	4	5	6	15	62	4	82.4	3599	27	4	This study	BIFX01000001 BIFX01000002 BIFX01000003
				Thermosporothrix hazakensis COM3	PacBio Sequel HiSeq 2500	663 148	HGAP4	Complete	7.67	linear chromosome (7.7 Mb)	0.000938	53.2	6569	4	5	6	15	63	1	83.1	3627	30	0	This study	AP019376
			Order Thermogemmatisporales	Thermogemmatispora onikobensis ONI-1T	Miseq	142.5	Newbler version 3.0	Draft	5.56	112 contigs	0	61.1	4331	2	3	1	6	47	15	79.4	2364	2	0	Komaki et al., 2016	BDGT00000000.1
				Thermogemmatispora carboxidivorans PM5T	PacBio RS Illumina HiSeq 2000	unkonwn	HGAP v. 2.0.1	Draft	5.61	1 contig	0	60.9	4404	2	3	3	8	49	13	81.3	2338	2	1	ND	JNIM00000000.1
				Thermogemmatispora sp. A3-2	PacBio Sequel II HiSeq 2500	287 161	HGAP3	Complete	5.54	circular chromosome (5.54 Mb)	0	60.4	4299	2	3	3	8	49	16	79.9	2298	2	1	This study	AP019377
		Class Dehalococcoidia		Dehalococcoides mccartyi 195T	ND	ND	ND	Complete	1.47	circular chromosome	0	48.9	1537	1	1	1	3	46	0	90.5	668	4	2	Seshadri et al., 2005	CP000027.1
				Dehalogenimonas lykanthroporepellens BL-DC-9	ND	ND	ND	Complete	1.69	circular chromosome	0	50	1650	1	1	1	3	46	0	88.3	717	67	1	Siddaramappa et al., 2012	CP002084.1
		Class Chloroflexi		Chloroflexus aurantiacus J-10-flT	ND	ND	ND	Complete	5.26	circular chromosome	0	56.7	3853	3	3	3	9	50	6	82.1	1458	20	2	ND	CP000909.1
		Class Thermomicrobia		Thermomicrobium roseum DSM 5159T	ND	ND	ND	Complete	2.92	putative circular chromosome (2.00 Mb)	0	63.6	1789	0	1	1	2	47	1	88.8	658	0	1	Wu et al., 2009	CP001275.1
					ND	ND	ND			putative circular plasmid (0.92 Mb)	0	65.7	811	0	1	1	2	3	0	84.7	410	0	0		CP001276.1
		Class Anaerolineae		Anaerolinea thermophila UNI-1T	ND	ND	ND	Complete	3.53	circular chromosome	0	53.8	3154	2	2	2	6	49	5	91.4	1501	1	2	ND	AP012029.1
		Class Caldilineae		Caldilinea aerophila DSM 14535T	ND	ND	ND	Complete	5.14	circular chromosome	0	58.8	4146	2	2	2	6	47	4	88.4	1819	11	2	ND	AP012337.1
		Class Ardenticatenia		Ardenticatena maritim 110ST	ND	ND	ND	Complete	3.57	linear chromosome	0	59.5	3154	2	2	2	6	47	5	91.4	1501	ND	ND	Kawaichi et al., 2015	BBZA00000000.1
		Class Thermoflexia		Thermoflexus hugenholtzii JAD2T	ND	ND	ND	Complete	3.22	linear chromosome	0	67.3	2607	0	2	2	4	48	1	87.5	1075	ND	ND	ND	FYEK00000000.1
	Phylum Actinobacteria	Class Actinobacteria	Order Actinomycetales	Streptomyces coelicolor A3(2)	ND	ND	ND	Complete	9.05	linear chromosome (8.67 Mb)	0	72.1	7908	6	6	6	18	88	0	89.2	2411	58	13	Hsiao et al., 2008 O'Rourke et al., 2009 Bentley et al., 2002	AL645882.2
										linear plasmid 1 (0.39 Mb)	0	69.1	387	0	0	0	0	0	0	83.6	272	6	5		AL589148.1
										linear plasmid 2 (0.03 Mb)	0	72.1	41	0	0	0	0	0	0	72.7	30	2	1		AL645771.1
				Thermobifida fusca YX	ND	ND	ND	Complete	3.64	circular chromosome	0	67.5	3182	4	4	4	12	52	12	84.2	1260	6	1	ND	CP000088.1
