# Supplementary material for: Genome Features and Secondary Metabolites Biosynthetic Potential of the Class Ktedonobacteria
Source: Front Microbiol. 2019 Apr 26;10:893. doi: 10.3389/fmicb.2019.00893 (PMC6497799; doi:10.3389/fmicb.2019.00893)
Supplement: TABLE S4 — cox gene (A) and KEGG pathway (B) analysis of the Ktedonobacteria strains. [file Table_4.XLSX]

## Sheet: A
	Table S4 | cox gene (A) and KEGG pathway (B) analysis of the Ktedonobacteria strains.
	Strain	Accession number or Locus tag of coxS gene		Accession number or Locus tag of coxM gene					Accession number or Locus tag of coxL gene						Accession number or Locus tag of coxG gene						Accession number or Locus tag of cox S&L gene
		i	ii	i	ii	iii	iv	v	i	ii	iii	iv	v	vi	i	ii	iii	iv	v	vi
	Dictyobacter aurantiacus S27T	WP_126594345	－	WP_126594347	WP_126597668	WP_126595084	－	－	WP_126594346	WP_126597666	WP_126602337	WP_126594506	－	－	WP_126594193	－	WP_126594192	WP_126594116	－	－	WP_126595083
	Ktedonobacterales bacterium Uno16	WP_126625417	－	WP_126625419	WP_126628549	WP_126626089	－	－	WP_126625418	WP_126628548	WP_126630854	WP_126625549	－		WP_126628591	WP_126626285	WP_126628592	－	－	－	WP_126626088
	Ktedonobacterales bacterium Uno3	WP_126580213	－	WP_126580211	－	WP_126579277	－	－	WP_126580212	－	WP_126580430	WP_126581923	－	－	WP_126580721	－	－	－	－	－	WP_126579278
	Ktedonobacter racemifer SOSP1-21T	WP_007905358	－	WP_007905360	－	WP_007911160	WP_007909431		WP_007905359	－	WP_007917258	WP_007908987	WP_007909428	WP_007919232	WP_007923449	－	－	WP_007919913	－	－	－
	Thermosporothrix hazakensis SK20-1T	KTH_15120	－	－	KTH_15140	－	－	－	KTH_15130	－	KTH_01880	KTH_43060	－	－	－	－	KTH_43940	KTH_35120	－	－	－
											KTH_42400
	Thermosporothrix hazakensis COM3	KTC_32080	－	－	KTC_32100	－	－	－	KTC_32090	－	KTC_10100	KTC_01590	－	－	－	－	KTC_61300	KTC_53420	－	－	－
											KTC_59760
	Thermogemmatispora onikobensis ONI-1T	WP_069803042	WP_069803178	WP_069803040	－	WP_069801530	WP_069803177	WP_069805893	WP_069803041	WP_069801171	－	WP_069803699	WP_069803179	WP_084658295	WP_069803181	－	－	－	WP_069802138	WP_069803415	WP_069801528
												WP_069804149
	Thermogemmatispora carboxidivorans PM5T	WP_052889875	WP_052889642	WP_052889873	WP_052889064	WP_052888155	WP_052889643	WP_052890367	WP_052889874	WP_052889066	－	WP_052888315	WP_052889641	WP_081838542	WP_052889639	－	－	－	WP_052890501	WP_052888365	WP_052888154
												WP_052888966
	Thermogemmatispora sp. A3-2	KTA_08600	KTA_06250	KTA_08580	－	KTA_32480	KTA_06250	KTA_13920	KTA_08590	KTA_42790	－	KTA_41770	KTA_06240	KTA_34450	－	－	KTA_06410	－	KTA_15220	KTA_35130	KTA_32470
												KTA_34550

## Sheet: B
	Table S4 | cox gene (A) and KEGG pathway (B) analysis of the Ktedonobacteria strains.
	Pathways		Ktedonobacteria
			Ktedonobacterales									Thermogemmatisporales
			Dictyobacter				Unclassified		Ktedonobacter	Thermosporothrix		Thermogemmatispora
			S27T		Uno16		Uno3		SOSP1-21T	SK20-1T	COM3	ONI-1T	PM5T	A3-2
			contig 1	contig 2	contig 1	contig 2	contig 1	contig 2
	Metobolism	Carbohydrate metabolism	282	99	256	94	244	68	329	294	301	271	284	285
		Glycolysis / Gluconeogenesis	26	12	27	11	24	9	30	29	29	28	29	29
		Citrate cycle (TCA cycle)	23	1	21	1	20	3	24	23	23	20	20	20
		Pentose phosphate pathway	21	6	17	6	18	4	20	18	19	18	19	17
		Pentose and glucuronate interconversions	9	6	8	8	8	2	15	11	13	11	14	12
		Fructose and mannose metabolism	14	9	11	7	13	3	18	15	15	17	18	19
		Galactose metabolism	12	8	11	7	12	6	12	13	13	11	10	10
		Ascorbate and aldarate metabolism	4	1	3	1	2	2	3	6	7	3	3	4
		Starch and sucrose metabolism	21	11	19	13	21	4	24	24	24	21	21	20
		Amino sugar and nucleotide sugar metabolism	25	12	21	11	26	5	32	29	29	25	28	28
		Piruvate metabolism	33	7	31	7	26	8	35	31	32	30	31	31
		Glyoxylate and dicarboxylate metabolism	34	8	35	6	26	6	42	36	36	32	34	33
		Propanoate metabolism	25	4	23	6	21	7	29	24	25	20	22	22
		Butanoate metabolism	17	7	16	6	13	6	26	18	19	20	20	25
		C5-Branched dibasic acid metabolism	7	3	6	3	6	1	7	7	7	7	7	7
		Inositol phosphate metabolism	11	4	7	1	8	2	12	10	10	8	8	8
		Energy metabolism	130	28	124	31	122	21	140	129	132	132	132	133
		Oxidative phosphorylation	42	4	44	8	41	3	42	43	43	42	42	41
		Photosynthesis	6	1	6	1	6	0	7	7	7	7	7	7
		Carbon fixation in photosynthetic organisms	13	2	12	4	13	1	14	11	12	14	14	14
		Carbon fixation pathways in prokaryotes	29	4	26	2	25	5	32	29	29	25	25	24
		Methane metabolism	20	11	20	10	18	8	27	20	20	23	23	24
		Nitrogen metabolism	9	3	6	2	9	2	8	8	9	10	10	11
		Sulfur metabolism	11	3	10	4	10	2	10	11	12	11	11	12
		Lipid metabolism	63	32	52	35	60	25	81	66	66	70	69	70
		Fatty acid biosynthesis	12	3	12	4	11	8	12	14	14	12	12	12
		Fatty acid elongation	2	1	2	1	2	0	4	2	2	3	3	3
		Fatty acid degradation	10	8	10	6	11	5	18	15	15	16	15	15
		Synthesis and degradation of ketone bodies	2	1	2	1	3	1	3	3	4	3	3	3
		Bile acid biosynthesis	1	1	1	2	0	0	1	1	1	2	2	2
		Secondary bile acid biosynthesis	0	0	0	1	0	0	1	0	0	0	0	0
		Steroid hormone biosynthesis	2	2	0	4	1	1	0	2	1	1	1	1
		Glycerolipid metabolism	12	5	9	6	12	4	13	14	14	13	13	14
		Glycerophospholipid metabolism	11	5	11	4	10	2	12	10	10	12	12	11
		Ether lipid metabolism	4	1	2	1	2	0	4	0	0	3	3	3
		Sphingolipid metabolism	2	3	1	3	4	3	7	2	2	2	2	3
		Arachidonic acid metabolism	1	1	0	0	1	1	2	1	1	0	0	0
		alpha-Linolenic acid metabolism	2	0	1	0	2	0	2	2	2	1	1	1
		Biosynthesis of unsaturated fatty acids	2	1	1	2	1	0	2	0	0	2	2	2
		Nucleotide metabolism	63	22	58	29	74	8	81	75	73	71	70	69
		Purine metabolism	39	17	37	21	47	4	54	51	50	44	44	43
		Pyrimidine metabolism	24	5	21	8	27	4	27	24	23	27	26	26
		Amino acid metabolism	214	56	199	52	187	48	254	225	228	214	211	225
		Alanine, aspartate and glutamate metabolism	19	5	19	5	15	7	22	19	19	19	17	19
		Glycine, serine and threonine metabolism	24	9	25	10	22	3	29	26	26	23	24	25
		Cysteine and methionine metabolism	22	5	20	5	21	3	23	24	25	23	22	22
		Valine, leucine and isoleucine degradation	25	5	21	6	21	3	28	28	27	23	24	24
		Valine, leucine and isoleucine biosynthesis	9	5	8	5	9	2	10	11	11	10	10	10
		Lysine biosynthesis	14	2	14	1	13	1	16	16	16	13	12	14
		Lysine degradation	10	2	9	3	8	5	12	10	10	8	8	8
		Arginine biosynthesis	15	4	13	4	17	2	19	14	15	17	17	17
		Arginine and proline metabolism	12	3	10	3	11	9	21	17	17	14	14	14
		Histidine metabolism	13	1	12	0	9	2	13	12	12	12	12	12
		Tyrosine metabolism	6	4	6	1	3	4	9	7	7	9	9	10
		Phenylalanine metabolism	14	4	14	2	9	3	20	12	12	14	14	20
		Tryptophan metabolism	13	4	11	4	12	3	14	13	15	12	11	12
		Phenylalanine, tyrosine and tryptophan biosynthesis	18	3	17	3	17	1	18	16	16	17	17	18
		Metabolism of other amino acids	35	15	30	12	29	11	49	44	45	42	39	42
		beta-Alanine metabolism	8	3	5	2	4	3	12	7	7	10	9	11
		Taurine and hypotaurine metabolism	2	2	2	2	1	1	4	1	1	4	3	4
		Phosphonate and phosphinate metabolism	1	1	0	0	0	1	4	4	5	0	0	0
		Selenocompound metabolism	9	2	9	3	7	2	10	11	11	10	10	10
		Cyanoamino acid metabolism	2	3	2	2	2	1	5	5	5	4	3	3
		D-Glutamine and D-glutamate metabolism	4	1	4	0	4	0	4	4	4	4	4	4
		D-Arginine and D-ornithine metabolism	0	0	0	0	1	0	0	1	1	0	0	0
		D-Alanine metabolism	2	0	2	1	3	2	2	3	3	2	2	2
		Glutathione metabolism	7	3	6	2	7	1	8	8	8	8	8	8
		Glycan biosynthesis and metabolism	41	18	27	18	31	8	42	42	44	36	33	35
		N-Glycan biosynthesis	2	2	1	1	1	0	3	2	2	1	1	1
		Various types of N-glycan biosynthesis	1	0	0	1	0	0	1	1	1	1	1	1
		Mannose type O-glycan biosynthesis	0	0	0	0	0	0	0	0	0	0	0	0
		Other types of O-glycan biosynthesis	1	0	0	0	0	1	1	1	1	1	1	1
		Glycosaminoglycan degradation	3	2	2	1	2	1	4	3	3	3	3	3
		Glycosylphosphatidylinositol (GPI)-anchor biosynthesis	0	0	0	0	0	0	0	0	0	0	0	0
		Glycosphingolipid biosynthesis - lacto and neolacto series	0	0	0	0	0	0	0	0	0	0	0	0
		Glycosphingolipid biosynthesis - globo and isoglobo series	1	2	0	3	2	2	4	2	2	2	2	2
		Glycosphingolipid biosynthesis - ganglio series	2	0	1	1	1	0	1	2	2	1	1	1
		Lipopolysaccharide biosynthesis	7	2	3	1	5	0	4	8	8	6	3	4
		Peptidoglycan biosynthesis	17	5	16	6	15	2	15	16	17	14	14	14
		Other glycan degradation	5	5	2	3	3	2	7	6	7	3	3	4
		Lipoarabinomannan (LAM) biosynthesis	1	0	1	0	1	0	1	0	0	3	3	3
		Arabinogalactan biosynthesis - Mycobacterium	1	0	1	1	1	0	1	1	1	1	1	1
		Metabolism of cofactors and vitamins	104	31	94	35	95	40	125	131	132	122	120	121
		Thiamine metabolism	11	3	5	2	6	3	6	15	15	15	15	14
		Riboflavin metabolism	5	1	6	1	5	2	7	7	7	4	5	5
		Vitamin B6 metabolism	3	2	4	2	4	0	4	5	5	4	4	4
		Nicotinate and nicotinamide metabolism	11	4	10	5	8	2	13	13	12	12	12	12
		Pantothenate and CoA biosynthesis	14	2	11	4	12	5	16	13	13	16	15	15
		Biotin metabolism	5	2	5	4	4	6	4	10	11	10	10	10
		Lipoic acid metabolism	2	0	2	0	2	0	2	2	2	2	2	2
		Folate biosynthesis	12	5	10	6	13	6	19	18	18	16	16	16
		One carbon pool by folate	8	0	8	0	9	0	9	9	9	10	9	9
		Retinol metabolism	1	6	2	3	1	6	6	4	5	5	5	6
		Porphyrin and chlorophyll metabolism	21	2	18	6	19	6	25	23	23	18	17	17
		Ubiquinone and other terpenoidquinone biosynthesis	11	4	13	2	12	4	14	12	12	10	10	11
		Metabolism of terpenoids and polyketides	36	9	32	9	30	11	39	31	30	26	27	26
		Terpenoid backbone biosynthesis	13	0	14	0	14	0	14	13	13	13	13	13
		Monoterpenoid biosynthesis	1	0	1	0	0	1	1	1	0	0	0	0
		Sesquiterpenoid and triterpenoid biosynthesis	0	0	1	0	1	0	1	0	0	0	0	0
		Carotenoid biosynthesis	6	3	5	3	4	1	7	2	2	3	3	3
		Brassinosteroid biosynthesis	0	0	0	0	0	1	0	0	0	0	0	0
		Insect hormone biosynthesis	1	0	0	0	0	1	2	1	1	1	1	1
		Zeatin biosynthesis	1	1	1	0	1	0	2	1	1	1	1	1
		Limonene and pinene degradation	3	0	1	1	1	2	3	1	1	2	2	2
		Geraniol degradation	3	0	3	0	3	0	3	2	2	3	3	3
		Biosynthesis of ansamycins	1	1	1	1	1	0	1	1	1	1	1	1
		Polyketide sugar unit biosynthesis	1	1	0	1	1	0	2	4	4	0	0	0
		Nonribosomal peptide structures	2	1	2	1	1	3	1	2	1	0	1	1
		Biosynthesis of siderophore group nonribosomal peptides	3	1	3	1	2	2	1	2	3	2	2	1
		Biosynthesis of vancomycin group antibiotics	1	1	0	1	1	0	1	1	1	0	0	0
		Biosynthesis of other secondary metabolites	38	10	25	10	28	10	45	40	40	28	27	28
		Phenylpropanoid biosynthesis	3	1	2	1	2	0	5	4	4	3	2	2
		Flavone and flavonol biosynthesis	0	0	0	0	0	0	1	0	0	1	1	1
		Indole alkaloid biosynthesis	1	0	0	0	0	0	1	1	1	1	1	1
		Isoquinoline alkaloid biosynthesis	3	0	1	0	1	1	3	1	1	2	2	2
		Tropane, piperidine and pyridine alkaloid biosynthesis	4	0	2	1	2	1	4	1	1	2	2	2
		Caffeine metabolism	1	1	0	1	1	0	2	3	3	0	0	1
		Betalain biosynthesis	1	0	0	0	0	0	1	1	1	1	1	1
		Glucosinolate biosynthesis	1	1	1	1	1	0	1	1	1	1	1	1
		Penicillin and cephalosporin biosynthesis	2	0	1	0	1	0	3	2	2	1	1	1
		Carbapenem biosynthesis	0	0	0	0	0	2	2	0	0	0	0	0
		Monobactam biosynthesis	4	1	4	0	3	1	4	5	5	3	3	3
		Streptomycin biosynthesis	5	3	3	2	4	2	5	8	8	3	3	3
		Neomycin, kanamycin and gentamicin biosynthesis	1	1	1	1	1	1	1	1	1	1	1	1
		Acarbose and validamycin biosynthesis	1	1	0	1	1	0	1	2	2	0	0	0
		Novobiocin biosynthesis	4	0	3	0	3	0	3	2	2	3	3	3
		Phenazine biosynthesis	2	0	2	1	3	0	3	3	3	2	2	2
		Prodigiosin biosynthesis	3	1	3	1	3	2	3	3	3	3	3	3
		Biosynthesis of secondary metabolites - unclassified	2	0	2	0	2	0	2	2	2	1	1	1
		Xenobiotics biodegradation and metabolism	41	38	31	31	40	26	65	55	56	60	59	71
		Benzoate degradation	8	4	6	5	6	4	8	8	8	9	9	12
		Aminobenzoate degradation	7	1	6	1	5	1	9	5	5	7	6	6
		Fluorobenzoate degradation	1	1	1	1	1	1	1	1	1	1	1	1
		Chloroalkane and chloroalkene degradation	3	4	1	3	2	4	6	5	5	5	5	5
		Chlorocyclohexane and chlorobenzene degradation	2	4	1	3	3	2	3	3	3	3	3	3
		Toluene degradation	1	1	1	1	1	1	1	1	1	1	1	1
		Xylene degradation	0	2	0	1	1	1	1	1	1	2	2	5
		Nitrotoluene degradation	1	3	0	2	2	0	3	1	1	2	2	2
		Ethylbenzene degradation	1	0	1	0	1	0	1	1	1	1	1	1
		Styrene degradation	1	2	2	2	2	1	2	2	2	4	4	4
		Atrazine degradation	0	3	0	3	3	0	3	0	0	3	3	3
		Caprolactam degradation	3	0	2	0	2	0	2	2	2	2	2	3
		Dioxin degradation	0	0	0	0	0	0	0	0	0	0	0	3
		Naphthalene degradation	1	2	1	1	1	2	3	3	3	3	3	3
		Steroid degradation	2	2	0	1	0	1	3	2	3	1	1	2
		Metabolism of xenobiotics by cytochrome P450	2	4	2	2	1	4	5	5	5	3	3	3
		Drug metabolism cytochrome P450	1	3	1	2	1	3	3	4	4	5	5	5
		Drug metabolism other enzymes	7	2	6	3	8	1	11	11	11	8	8	9
	Genetic Information Processing	Transcription	4	3	5	2	4	1	4	5	5	5	4	4
		RNA polymerase	3	2	3	1	3	1	3	3	3	3	3	3
		Basal transcription factors	1	1	1	1	1	0	1	1	1	1	1	1
		Spliceosome	0	0	1	0	0	0	0	1	1	1	0	0
		Translation	77	5	77	3	74	3	79	76	77	70	72	71
		Ribosome	48	0	46	0	46	0	48	46	46	43	43	44
		Aminoacyl-tRNA biosynthesis	25	3	25	1	25	2	25	25	26	23	24	24
		RNA transport	2	0	4	0	2	0	2	3	3	2	2	2
		mRNA surveillance pathway	0	1	0	1	0	0	1	0	0	1	1	0
		Ribosome biogenesis in eukaryotes	2	1	2	1	1	1	3	2	2	1	2	1
		Folding, Localization and degradation	37	6	39	8	35	4	39	41	41	35	36	39
		Protein export	10	1	10	2	10	1	10	9	9	9	10	10
		Protein processing in endoplasmic reticulum	4	0	4	0	2	1	4	5	5	4	3	4
		Ubiquitin mediated proteolysis	0	0	1	0	0	0	2	2	2	0	0	2
		Sulfur relay system	12	1	12	1	10	0	10	11	11	11	11	11
		Proteasome	0	0	0	0	1	0	0	1	1	0	0	0
		RNA degradation	11	4	12	5	12	2	13	13	13	11	12	12
		Replication and Repair	66	8	65	9	67	8	74	68	68	64	66	58
		DNA replication	15	1	16	2	15	2	17	15	15	15	15	13
		Base excision repair	11	3	10	3	11	2	13	12	12	9	9	9
		Nucleotide excision repair	8	2	8	1	8	1	10	8	8	7	8	8
		Mismatch repair	14	0	13	1	14	1	15	14	14	15	15	12
		Homologous recombination	18	2	18	2	19	2	19	19	19	18	19	16
	Environmental Information Processing:	Membrane Transport	68	37	75	53	71	30	104	85	89	87	94	95
		ABC transporters	60	33	66	50	58	29	89	71	75	68	74	75
		Phosphotransferase system	0	4	1	2	5	0	5	7	7	12	12	12
		Bacterial secretion system	8	0	8	1	8	1	10	7	7	7	8	8
		Signaling	98	32	92	35	98	29	129	117	120	105	97	87
		Two-component system	48	18	56	25	51	16	68	57	59	50	52	53
		Others	50	14	36	10	47	13	61	60	61	55	45	34
		Cellular Community	52	24	48	24	61	17	62	53	52	62	63	66
		Quorum sensing	29	19	28	17	30	14	37	31	31	33	33	34
		Biofilm formation - Vibrio cholerae	8	2	6	2	10	0	9	7	7	11	11	12
		Biofilm formation - Pseudomonas aeruginosa	9	0	7	1	10	1	8	9	9	9	9	10
		Biofilm formation - Escherichia coli	6	3	7	4	11	2	8	6	5	9	10	10
		Cellular Motility	6	2	7	2	5	1	9	6	6	6	7	9
		Bacterial chemotaxis	3	2	4	0	4	1	5	3	3	4	5	7
		Flagellar assembly	1	0	1	0	1	0	1	1	1	1	1	1
		Regulation of actin cytoskeleton	2	0	2	2	0	0	3	2	2	1	1	1
		Antimicrobial Resistance	15	8	13	5	16	5	20	15	17	13	13	10
		beta-Lactam resistance	9	6	7	2	8	3	10	7	8	5	6	3
		Vancomycin resistance	5	1	5	1	5	1	5	5	5	5	5	5
		Cationic antimicrobial peptide (CAMP) resistance	1	1	1	2	3	1	5	3	4	3	2	2
