# Supplementary material for: Genome Features and Secondary Metabolites Biosynthetic Potential of the Class Ktedonobacteria
Source: Front Microbiol. 2019 Apr 26;10:893. doi: 10.3389/fmicb.2019.00893 (PMC6497799; doi:10.3389/fmicb.2019.00893)
Supplement: TABLE S5 — Pan-genome analysis of the Ktedonobacteria genomes (A), D. aurantiacus S27T and Ktedonobacterales bacterium Uno16 contig1 (B), and D. aurantiacus S27T and Ktedonobacterales bacterium Uno16 contig2 (C). [file Table_5.XLSX]

## Sheet: A
	Table S5 | Pan-genome analysis of the Ktedonobacteria genomes (A), D. aurantiacus S27T and Ktedonobacterales bacterium Uno16 contig1 (B), and D. aurantiacus S27T and Ktedonobacterales bacterium Uno16 contig2 (C).
	Class	Genus	Strain	Total genes	Clustering with genus Dictyobacter				Clustering with genus Thermosporothrix				Clustering with genus Thermogemmatispora				Clustering with class Ktedonobacteria				Clustering with class Dehalococcoidia				Clustering with class Ktedonobacteria and Dehalococcoidia				Clustering with representative strains from other classes in the phylum Chloroflexi
					Core genes	Core ratio (%)	Unique genes	Unique ratio (%)	Core genes	Core ratio (%)	Unique genes	Unique ratio (%)	Core genes	Core ratio (%)	Unique genes	Unique ratio (%)	Core genes	Core ratio (%)	Unique genes	Unique ratio (%)	Core genes	Core ratio (%)	Unique genes	Unique ratio (%)	Core genes	Core ratio (%)	Unique genes	Unique ratio (%)	Core genes	Core ratio (%)	Unique genes	Unique ratio (%)
	Ktedonobacteria	Dictyobacter	D. aurantiacus S27T	7501	4142	55.2193	2649	35.3153	2028	27.0364	2391	31.8757	1535	20.4639	2545	33.9288	1181	15.7446	1910	25.4633	96	1.27983	2649	35.3153	76	1.0132	1903	25.37	69	0.919877	1892	25.2233
			Ktedonobacterales bacterium Uno16	7579		54.651	2929	38.6463		26.7581	2745	36.2185		20.2533	2833	37.3796		15.5825	2262	29.8456		1.26666	2925	38.5935		1.00277	2261	29.8324		0.91041	2254	29.7401
		Unclassificed	Ktedonobacterales bacterium Uno3	6233	2421	38.8416	2644	42.4194	1959	31.4295	3568	57.2437	1522	24.627	3930	63.0515		18.9475	2301	36.9164	100	1.60436	5422	86.9886		1.21932	2300	36.9004		1.10701	2291	36.756
		Ktedonobacter	K. racemifer SOSP1-21T	12680	2518	19.858	5557	43.8249	2671	21.0647	6305	49.724	1748	12.1057	7182	56.6404		9.31388	4724	37.2555	101	0.79653	8920	70.347		0.599369	4720	37.224		0.544164	4697	37.0426
		Thermosporothrix	Ts. hazakensis SK20-1T	6355	2028	31.9119	472	7.42722	5321	83.7293	515	8.10386	1632	25.6806	510	8.02518		18.5838	459	7.22266	104	1.63651	514	8.08812		1.19591	460	7.23839		1.08576	459	7.22266
			Ts. hazakensis COM3	6569		30.8723	515	7.83985		81.0017	585	8.90547		24.844	574	8.73801		17.9784	484	7.36794		1.58319	586	8.92069		1.15695	483	7.35272		1.05039	482	7.33749
		Thermogemmatispora	Tg. onikobensis ONI-1T	4331	1535	35.4422	325	7.50404	1632	37.6818	324	7.48095	3413	78.804	137	3.16324		27.2685	321	7.41168	112	2.58601	333	7.68876		1.75479	319	7.3655		1.59317	314	7.25006
			Tg. carboxidivorans PM5T	4404		34.8547	320	7.26612		37.0572	318	7.22071		77.4977	82	1.86194		26.8165	313	7.10718		2.54314	332	7.5386		1.7257	312	7.08447		1.56676	308	6.99364
			Thermogemmatispora sp. A3-2	4331		35.4422	443	10.2286		37.6818	439	10.1362		78.804	300	6.92681		27.2685	432	9.9746		2.58601	453	10.4595		1.75479	434	10.0208		1.59317	426	9.83607
	Dehalococcoidia	Dehalococcoides	D. mccartyi 195T	1537	96	6.24593	770	50.0976	104	6.76643	768	49.9675	112	7.28692	766	49.8373	76	4.9447	839	54.5869	519	33.7671	838	54.5218		4.9447	839	54.5869
		Dehalogenimonas	D. alkenigignens IP3-3T	1856		5.17241	433	23.3297		5.60345	432	23.2759		6.03448	434	23.3836		4.09483	426	22.9526		27.9634	424	22.8448		4.09483	426	22.9526
			D. formicexedens NSZ-14T	2091		4.5911	606	28.9813		4.9737	608	29.077		5.35629	611	29.2205		3.63462	596	28.5031		24.8207	606	28.9813		3.63462	596	28.5031
			D. lykanthroporepellens BL-DC-9 T	1650		5.81818	569	34.4848		6.30303	569	34.4848		6.78788	569	34.4848		4.60606	551	33.3939		31.4545	549	33.2727		4.60606	551	33.3939

## Sheet: B
	Table S5 | Pan-genome analysis of the Ktedonobacteria genomes (A), D. aurantiacus S27T and Ktedonobacterales bacterium Uno16 contig1 (B), and D. aurantiacus S27T and Ktedonobacterales bacterium Uno16 contig2 (C).
	Sequence	Total genes	Clustering with S27T and Uno16 contig1
			Core genes	Core ratio (%)	Unique genes	Unique ratio (%)
	D. aurantiacus S27T contig1	5137	2951	57.446	1901	37.006
	Ktedonobacterales bacterium Uno16 contig1	4665		63.2583	1468	31.4684

## Sheet: C
	Table S5 | Pan-genome analysis of the Ktedonobacteria genomes (A), D. aurantiacus S27T and Ktedonobacterales bacterium Uno16 contig1 (B), and D. aurantiacus S27T and Ktedonobacterales bacterium Uno16 contig2 (C).
	Sequence		Clustering with S27T and Uno16 contig2
		Total genes	Core genes	Core ratio (%)	Unique genes	Unique ratio (%)
	D. aurantiacus S27T contig2	2364	865	36.5905	1325	56.0491
	Ktedonobacterales bacterium Uno16 contig2	2663		32.4822	1610	60.4581
