# Supplementary material for: Genome Features and Secondary Metabolites Biosynthetic Potential of the Class Ktedonobacteria
Source: Front Microbiol. 2019 Apr 26;10:893. doi: 10.3389/fmicb.2019.00893 (PMC6497799; doi:10.3389/fmicb.2019.00893)
Supplement: TABLE S6 — List of the putative BGCs identified by ClusterFinder (A) and antiSMASH (B) in nine Ktedonobacteria strains and their similarities to known clusters. [file Table_6.XLSX]

## Sheet: ClusterFinder
	Table S6 | List of the putative BGCs identified by ClusterFinder (A) and antiSMASH (B) in nine Ktedonobacteria strains and their similarities to known clusters.
	Strain		Percentage of the genomic sequences (%)		BGC	Type	Most similar known cluster	MIBiG BGC-ID
	Dictyobacter aurantiacus S27T	contig1	0.1878	0.1976	Cluster 1	cf_saccharide-nrps	Nostopeptolide_biosynthetic_gene_cluster (25% of genes show similarity)	BGC0001028_c1
					Cluster 2	cf_putative
					Cluster 3	cf_putative
					Cluster 4	cf_saccharide
					Cluster 5	cf_saccharide
					Cluster 6	cf_saccharide	Meilingmycin_biosynthetic_gene_cluster (2% of genes show similarity)	BGC0000093_c1
					Cluster 7	cf_putative
					Cluster 8	cf_saccharide
					Cluster 9	cf_putative
					Cluster 10	cf_putative
					Cluster 11	cf_saccharide
					Cluster 12	cf_saccharide
					Cluster 13	cf_putative
					Cluster 14	cf_putative
					Cluster 15	cf_fatty_acid
					Cluster 16	cf_putative
					Cluster 17	cf_fatty_acid
					Cluster 18	cf_putative
					Cluster 19	terpene
					Cluster 20	cf_saccharide
					Cluster 21	t2pks-cf_fatty_acid
					Cluster 22	cf_fatty_acid-t1pks-nrps	Cryptophycin_biosynthetic_gene_cluster (25% of genes show similarity)	BGC0000975_c1
					Cluster 23	lantipeptide
					Cluster 24	cf_saccharide
					Cluster 25	cf_putative
					Cluster 26	cf_putative
					Cluster 27	cf_putative
					Cluster 28	cf_putative
					Cluster 29	cf_putative
					Cluster 30	cf_putative
					Cluster 31	cf_putative
					Cluster 32	cf_putative
					Cluster 33	cf_putative
					Cluster 34	cf_putative
					Cluster 35	cf_putative
					Cluster 36	nrps	Tambromycin_biosynthetic_gene_cluster (7% of genes show similarity)	BGC0001368_c1
					Cluster 37	cf_putative	Dynemicin_biosynthetic_gene_cluster (3% of genes show similarity)	BGC0001060_c1
					Cluster 38	lantipeptide-t1pks	Cylindrocyclophane_biosynthetic_gene_cluster (16% of genes show similarity)	BGC0001064_c1
					Cluster 39	t1pks	Sporolide_biosynthetic_gene_cluster (4% of genes show similarity)	BGC0000150_c1
					Cluster 40	cf_putative
		contig2	0.2197		Cluster 41	cf_putative
					Cluster 42	cf_putative
					Cluster 43	cf_putative
					Cluster 44	cf_putative
					Cluster 45	cf_putative
					Cluster 46	cf_putative
					Cluster 47	cf_putative
					Cluster 48	cf_fatty_acid
					Cluster 49	lantipeptide
					Cluster 50	cf_putative
					Cluster 51	cf_putative
					Cluster 52	cf_putative
					Cluster 53	lantipeptide-cf_saccharide
					Cluster 54	nrps
					Cluster 55	cf_putative
					Cluster 56	cf_putative
					Cluster 57	cf_putative
					Cluster 58	cf_putative
					Cluster 59	cf_fatty_acid
					Cluster 60	cf_putative
					Cluster 61	cf_putative
					Cluster 62	cf_putative
					Cluster 63	cf_putative
					Cluster 64	cf_putative
					Cluster 65	cf_putative
					Cluster 66	cf_putative
					Cluster 67	cf_putative
					Cluster 68	t2pks-cf_fatty_acid	Resistomycin_biosynthetic_gene_cluster (11% of genes show similarity)	BGC0000264_c1
					Cluster 69	cf_putative
					Cluster 70	cf_putative
					Cluster 71	cf_putative
	Ktedonobacterales bacterium Uno16	contig1	0.1716	0.2214	Cluster 1	cf_saccharide
					Cluster 2	cf_putative
					Cluster 3	cf_putative
					Cluster 4	cf_saccharide
					Cluster 5	cf_saccharide
					Cluster 6	cf_saccharide
					Cluster 7	cf_putative
					Cluster 8	cf_putative
					Cluster 9	cf_saccharide
					Cluster 10	cf_saccharide
					Cluster 11	cf_putative
					Cluster 12	cf_putative
					Cluster 13	cf_fatty_acid
					Cluster 14	cf_putative
					Cluster 15	cf_putative
					Cluster 16	cf_putative
					Cluster 17	cf_fatty_acid
					Cluster 18	cf_putative
					Cluster 19	terpene
					Cluster 20	cf_fatty_acid
					Cluster 21	cf_fatty_acid-t1pks-nrps	Microcystin_biosynthetic_gene_cluster (11% of genes show similarity)	BGC0001017_c1
					Cluster 22	cf_putative
					Cluster 23	t1pks-nrps	Puwainaphycins_biosynthetic_gene_cluster (40% of genes show similarity)	BGC0001125_c1
					Cluster 24	cf_putative
					Cluster 25	cf_putative
					Cluster 26	cf_putative
					Cluster 27	cf_putative
					Cluster 28	t1pks-nrps	Jamaicamide_biosynthetic_gene_cluster (11% of genes show similarity)	BGC0001001_c1
					Cluster 29	t2pks-cf_fatty_acid	Resistomycin_biosynthetic_gene_cluster (11% of genes show similarity)	BGC0000264_c1
					Cluster 30	cf_putative
					Cluster 31	cf_putative
					Cluster 32	cf_putative
					Cluster 33	cf_putative
					Cluster 34	cf_putative
					Cluster 35	cf_putative
					Cluster 36	cf_putative
					Cluster 37	cf_putative
					Cluster 38	cf_fatty_acid
		contig2	0.3101		Cluster 39	cf_putative
					Cluster 40	t1pks-nrps	Puwainaphycins_biosynthetic_gene_cluster (20% of genes show similarity)	BGC0001125_c1
					Cluster 41	thiopeptide
					Cluster 42	cf_putative
					Cluster 43	lantipeptide
					Cluster 44	cf_putative
					Cluster 45	cf_putative
					Cluster 46	cf_putative
					Cluster 47	cf_putative
					Cluster 48	cf_putative
					Cluster 49	cf_putative
					Cluster 50	cf_putative
					Cluster 51	cf_putative
					Cluster 52	cf_putative
					Cluster 53	cf_putative
					Cluster 54	cf_putative
					Cluster 55	cf_putative
					Cluster 56	t1pks
					Cluster 57	cf_putative
					Cluster 58	cf_putative
					Cluster 59	lantipeptide
					Cluster 60	cf_putative
					Cluster 61	cf_putative
					Cluster 62	cf_putative
					Cluster 63	cf_putative	Asukamycin_biosynthetic_gene_cluster (4% of genes show similarity)	BGC0000187_c1
					Cluster 64	cf_putative
					Cluster 65	cf_saccharide
					Cluster 66	cf_putative
					Cluster 67	t1pks-nrps	Pellasoren_biosynthetic_gene_cluster (33% of genes show similarity)	BGC0001034_c1
					Cluster 68	cf_putative
					Cluster 69	cf_putative
					Cluster 70	cf_putative
					Cluster 71	cf_putative
					Cluster 72	cf_putative
					Cluster 73	cf_putative
					Cluster 74	cf_putative
					Cluster 75	cf_putative
					Cluster 76	cf_putative
					Cluster 77	cf_putative
					Cluster 78	cf_putative
					Cluster 79	cf_putative
					Cluster 80	lassopeptide
					Cluster 81	cf_putative
	Ktedonobacterales bacterium Uno3	contig1	0.1557	0.2532	Cluster 1	cf_putative
					Cluster 2	cf_putative
					Cluster 3	cf_putative
					Cluster 4	cf_fatty_acid
					Cluster 5	cf_putative
					Cluster 6	cf_putative
					Cluster 7	cf_putative
					Cluster 8	cf_saccharide
					Cluster 9	cf_putative
					Cluster 10	cf_putative
					Cluster 11	cf_putative
					Cluster 12	cf_fatty_acid
					Cluster 13	cf_saccharide
					Cluster 14	cf_saccharide
					Cluster 15	cf_saccharide
					Cluster 16	cf_putative
					Cluster 17	cf_putative
					Cluster 18	cf_putative
					Cluster 19	terpene
					Cluster 20	cf_putative
					Cluster 21	t2pks-cf_fatty_acid
					Cluster 22	cf_putative
					Cluster 23	cf_putative
					Cluster 24	cf_saccharide
					Cluster 25	t1pks-nrps	Nostopeptolide_biosynthetic_gene_cluster (37% of genes show similarity)	BGC0001028_c1
					Cluster 26	cf_putative
					Cluster 27	cf_putative
					Cluster 28	cf_putative
					Cluster 29	lantipeptide
					Cluster 30	cf_saccharide
					Cluster 31	cf_saccharide
					Cluster 32	cf_putative
					Cluster 33	cf_putative
					Cluster 34	cf_putative
					Cluster 35	cf_putative
					Cluster 36	cf_putative
					Cluster 37	cf_putative
					Cluster 38	cf_saccharide
					Cluster 39	cf_saccharide
					Cluster 40	cf_saccharide
		contig2	0.4689		Cluster 41	nrps
					Cluster 42	bacteriocin-lantipeptide-t1pks-nrps	Paenilamicin_biosynthetic_gene_cluster (28% of genes show similarity)	BGC0001033_c1
					Cluster 43	cf_putative
					Cluster 44	cf_putative
					Cluster 45	nrps
					Cluster 46	cf_fatty_acid-cf_saccharide-nrps
					Cluster 47	cf_putative
					Cluster 48	bacteriocin
					Cluster 49	cf_putative
					Cluster 50	cf_fatty_acid
					Cluster 51	cf_putative
					Cluster 52	cf_putative
					Cluster 53	cf_putative
					Cluster 54	lantipeptide
					Cluster 55	cf_putative
					Cluster 56	cf_putative
					Cluster 57	cf_putative
					Cluster 58	t1pks-nrps	Zwittermycin_A_biosynthetic_gene_cluster (29% of genes show similarity)	BGC0001059_c1
					Cluster 59	cf_putative
					Cluster 60	terpene
					Cluster 61	nrps
	Ktedonobacter racemifer SOSP1-21T		0.1714		Cluster 1	cf_putative
					Cluster 2	cf_putative
					Cluster 3	cf_putative
					Cluster 4	cf_fatty_acid
					Cluster 5	cf_fatty_acid
					Cluster 6	terpene
					Cluster 7	cf_putative
					Cluster 8	nrps
					Cluster 9	cf_putative
					Cluster 10	cf_putative
					Cluster 11	cf_putative
					Cluster 12	lantipeptide
					Cluster 13	cf_putative
					Cluster 14	cf_putative
					Cluster 15	cf_fatty_acid-t1pks-cf_saccharide-nrps	Cryptophycin_biosynthetic_gene_cluster (25% of genes show similarity)	BGC0000975_c1
					Cluster 16	cf_putative
					Cluster 17	t2pks-cf_fatty_acid	Aeruginoside_biosynthetic_gene_cluster (11% of genes show similarity)	BGC0000297_c1
					Cluster 18	cf_fatty_acid
					Cluster 19	cf_putative
					Cluster 20	cf_putative
					Cluster 21	cf_fatty_acid
					Cluster 22	cf_putative
					Cluster 23	cf_putative
					Cluster 24	cf_putative
					Cluster 25	cf_putative
					Cluster 26	cf_putative
					Cluster 27	cf_putative
					Cluster 28	cf_putative
					Cluster 29	lassopeptide
					Cluster 30	cf_saccharide-nrps
					Cluster 31	cf_putative
					Cluster 32	cf_putative
					Cluster 33	cf_putative
					Cluster 34	cf_putative
					Cluster 35	cf_putative
					Cluster 36	cf_putative
					Cluster 37	cf_saccharide
					Cluster 38	cf_putative
					Cluster 39	cf_saccharide
					Cluster 40	cf_putative
					Cluster 41	terpene
					Cluster 42	cf_putative
					Cluster 43	cf_putative
					Cluster 44	cf_putative
					Cluster 45	cf_putative
					Cluster 46	hserlactone
					Cluster 47	cf_putative
					Cluster 48	cf_putative
					Cluster 49	cf_putative
					Cluster 50	cf_putative
					Cluster 51	cf_fatty_acid
					Cluster 52	cf_putative
					Cluster 53	cf_putative
					Cluster 54	cf_putative
					Cluster 55	cf_putative
					Cluster 56	cf_putative
					Cluster 57	cf_putative
					Cluster 58	cf_fatty_acid
					Cluster 59	cf_putative
					Cluster 60	cf_putative
					Cluster 61	cf_putative
					Cluster 62	cf_putative
					Cluster 63	cf_putative
					Cluster 64	cf_putative
					Cluster 65	cf_putative
					Cluster 66	cf_putative
					Cluster 67	cf_putative
					Cluster 68	cf_putative
					Cluster 69	cf_putative
					Cluster 70	cf_fatty_acid
					Cluster 71	cf_putative
					Cluster 72	cf_putative
					Cluster 73	cf_putative
					Cluster 74	cf_putative
					Cluster 75	cf_putative
					Cluster 76	cf_putative
					Cluster 77	cf_putative
					Cluster 78	cf_putative
					Cluster 79	cf_putative
					Cluster 80	bacteriocin
					Cluster 81	cf_putative
					Cluster 82	cf_putative
					Cluster 83	cf_putative
					Cluster 84	cf_putative
					Cluster 85	cf_putative
					Cluster 86	t2pks-cf_fatty_acid	Resistomycin_biosynthetic_gene_cluster (16% of genes show similarity)	BGC0000264_c1
					Cluster 87	cf_putative
					Cluster 88	cf_putative
					Cluster 89	cf_putative
					Cluster 90	cf_putative
					Cluster 91	cf_fatty_acid
					Cluster 92	t2pks-cf_saccharide	Resistomycin_biosynthetic_gene_cluster (22% of genes show similarity)	BGC0000264_c1
					Cluster 93	t1pks
					Cluster 94	cf_putative
					Cluster 95	cf_putative
					Cluster 96	cf_putative
					Cluster 97	cf_putative
					Cluster 98	cf_putative
					Cluster 99	cf_putative	Jamaicamide_biosynthetic_gene_cluster (7% of genes show similarity)	BGC0001001_c1
					Cluster 100	cf_putative
					Cluster 101	cf_putative
					Cluster 102	cf_putative	Cyclomarin_biosynthetic_gene_cluster (8% of genes show similarity)	BGC0000333_c1
					Cluster 103	cf_putative
					Cluster 104	cf_putative
					Cluster 105	cf_putative
					Cluster 106	cf_putative
					Cluster 107	lassopeptide
					Cluster 108	cf_putative
					Cluster 109	cf_putative
					Cluster 110	cf_putative
					Cluster 111	cf_putative	Esmeraldin_biosynthetic_gene_cluster (8% of genes show similarity)	BGC0000935_c1
					Cluster 112	cf_putative
					Cluster 113	cf_putative
					Cluster 114	cf_putative
					Cluster 115	cf_putative
					Cluster 116	cf_putative
					Cluster 117	t1pks
	Thermosporothrix hazakensis SK20-1T		0.3449		Cluster 1	t1pks-nrps	Puwainaphycins_biosynthetic_gene_cluster (20% of genes show similarity)	BGC0001125_c1
					Cluster 2	lantipeptide
					Cluster 3	cf_putative
					Cluster 4	cf_putative
					Cluster 5	t1pks
					Cluster 6	lantipeptide
					Cluster 7	cf_putative
					Cluster 8	cf_putative
					Cluster 9	cf_putative
					Cluster 10	cf_putative
					Cluster 11	cf_putative
					Cluster 12	cf_saccharide
					Cluster 13	cf_putative
					Cluster 14	lantipeptide
					Cluster 15	bacteriocin-lantipeptide-cf_fatty_acid	Cinnamycin_biosynthetic_gene_cluster (9% of genes show similarity)	BGC0000503_c1
					Cluster 16	cf_putative
					Cluster 17	lantipeptide
					Cluster 18	lassopeptide
					Cluster 19	cf_putative
					Cluster 20	cf_saccharide
					Cluster 21	cf_putative
					Cluster 22	cf_saccharide
					Cluster 23	lantipeptide
					Cluster 24	cf_putative
					Cluster 25	cf_putative
					Cluster 26	cf_putative
					Cluster 27	cf_putative
					Cluster 28	cf_putative
					Cluster 29	cf_fatty_acid
					Cluster 30	cf_putative
					Cluster 31	cf_saccharide
					Cluster 32	cf_fatty_acid
					Cluster 33	cf_fatty_acid
					Cluster 34	cf_saccharide
					Cluster 35	cf_putative
					Cluster 36	t2pks-cf_fatty_acid-cf_saccharide
					Cluster 37	cf_putative
					Cluster 38	cf_putative
					Cluster 39	cf_fatty_acid-t1pks-cf_saccharide-nrps	Nostophycin_biosynthetic_gene_cluster (18% of genes show similarity)	BGC0001029_c1
					Cluster 40	cf_saccharide	Kijanimicin_biosynthetic_gene_cluster (4% of genes show similarity)	BGC0000082_c1
					Cluster 41	cf_saccharide
					Cluster 42	cf_putative
					Cluster 43	cf_putative
					Cluster 44	cf_putative
					Cluster 45	cf_putative
					Cluster 46	t2pks	Isofuranonaphthoquinone_biosynthetic_gene_cluster (12% of genes show similarity)	BGC0001386_c1
					Cluster 47	cf_fatty_acid	Metatricycloene_biosynthetic_gene_cluster (9% of genes show similarity)	BGC0001369_c1
					Cluster 48	lantipeptide
					Cluster 49	cf_putative
					Cluster 50	cf_putative
					Cluster 51	lantipeptide
					Cluster 52	t1pks-nrps
					Cluster 53	cf_putative
					Cluster 54	cf_putative
					Cluster 55	cf_fatty_acid
					Cluster 56	cf_putative
					Cluster 57	cf_putative
					Cluster 58	hserlactone	Paromomycin_biosynthetic_gene_cluster (5% of genes show similarity)	BGC0000712_c1
					Cluster 59	t1pks-nrps	Chondrochloren_biosynthetic_gene_cluster (27% of genes show similarity)	BGC0000970_c1
					Cluster 60	cf_putative
					Cluster 61	cf_putative
					Cluster 62	lassopeptide
					Cluster 63	cf_putative
					Cluster 64	cf_putative
					Cluster 65	cf_putative
					Cluster 66	cf_putative
					Cluster 67	cf_putative
					Cluster 68	cf_putative
					Cluster 69	cf_putative
					Cluster 70	lantipeptide
					Cluster 71	t1pks-nrps	Pellasoren_biosynthetic_gene_cluster (83% of genes show similarity)	BGC0001034_c1
					Cluster 72	cf_fatty_acid	Resistomycin_biosynthetic_gene_cluster (16% of genes show similarity)	BGC0000264_c1
	Thermosporothrix hazakensis COM3		0.279		Cluster 1	lassopeptide
					Cluster 2	cf_putative
					Cluster 3	lantipeptide
					Cluster 4	cf_putative
					Cluster 5	bacteriocin-lantipeptide-cf_fatty_acid	Cinnamycin_biosynthetic_gene_cluster (9% of genes show similarity)	BGC0000503_c1
					Cluster 6	lantipeptide
					Cluster 7	cf_putative
					Cluster 8	cf_saccharide
					Cluster 9	cf_putative
					Cluster 10	cf_putative
					Cluster 11	cf_putative
					Cluster 12	cf_putative
					Cluster 13	lantipeptide
					Cluster 14	t1pks
					Cluster 15	cf_putative
					Cluster 16	cf_putative
					Cluster 17	cf_putative
					Cluster 18	lantipeptide
					Cluster 19	cf_putative
					Cluster 20	cf_putative
					Cluster 21	cf_putative
					Cluster 22	cf_putative
					Cluster 23	cf_putative
					Cluster 24	cf_putative
					Cluster 25	cf_putative
					Cluster 26	cf_putative
					Cluster 27	cf_putative
					Cluster 28	lantipeptide
					Cluster 29	t1pks-nrps	Pellasoren_biosynthetic_gene_cluster (83% of genes show similarity)	BGC0001034_c1
					Cluster 30	nrps	Pyoluteorin_biosynthetic_gene_cluster (15% of genes show similarity)	BGC0000128_c1
					Cluster 31	cf_putative
					Cluster 32	cf_putative
					Cluster 33	cf_putative	Bacitracin_biosynthetic_gene_cluster (22% of genes show similarity)	BGC0000310_c1
					Cluster 34	cf_putative
					Cluster 35	cf_putative
					Cluster 36	lantipeptide
					Cluster 37	t1pks-nrps
					Cluster 38	cf_putative
					Cluster 39	cf_putative
					Cluster 40	cf_fatty_acid
					Cluster 41	cf_putative
					Cluster 42	lantipeptide
					Cluster 43	cf_putative
					Cluster 44	t1pks-nrps	Nostopeptolide_biosynthetic_gene_cluster (50% of genes show similarity)	BGC0001028_c1
					Cluster 45	cf_putative
					Cluster 46	cf_saccharide
					Cluster 47	cf_putative
					Cluster 48	cf_saccharide
					Cluster 49	lantipeptide
					Cluster 50	cf_putative
					Cluster 51	cf_putative
					Cluster 52	cf_putative
					Cluster 53	cf_putative
					Cluster 54	cf_putative
					Cluster 55	cf_fatty_acid
					Cluster 56	cf_putative
					Cluster 57	cf_saccharide
					Cluster 58	cf_fatty_acid
					Cluster 59	cf_fatty_acid
					Cluster 60	cf_saccharide
					Cluster 61	cf_putative
					Cluster 62	t2pks-cf_fatty_acid-cf_saccharide
					Cluster 63	cf_putative
					Cluster 64	cf_putative
					Cluster 65	cf_fatty_acid-t1pks-cf_saccharide-nrps	Nostophycin_biosynthetic_gene_cluster (18% of genes show similarity)	BGC0001029_c1
					Cluster 66	cf_saccharide	Kijanimicin_biosynthetic_gene_cluster (4% of genes show similarity)	BGC0000082_c1
					Cluster 67	cf_saccharide
					Cluster 68	cf_putative
					Cluster 69	cf_putative
					Cluster 70	cf_putative
					Cluster 71	cf_putative
					Cluster 72	t2pks	Isofuranonaphthoquinone_biosynthetic_gene_cluster (12% of genes show similarity)	BGC0001386_c1
					Cluster 73	cf_fatty_acid	Metatricycloene_biosynthetic_gene_cluster (9% of genes show similarity)	BGC0001369_c1
	Thermogemmatispora onikobensis ONI-1T		0.1175		Cluster 1	cf_putative
					Cluster 2	cf_putative
					Cluster 3	cf_putative
					Cluster 4	cf_putative
					Cluster 5	cf_saccharide
					Cluster 6	cf_saccharide
					Cluster 7	cf_putative
					Cluster 8	cf_putative
					Cluster 9	terpene
					Cluster 10	thiopeptide
					Cluster 11	cf_putative
					Cluster 12	cf_putative
					Cluster 13	cf_putative
					Cluster 14	cf_putative
					Cluster 15	lantipeptide	Lankacidin_biosynthetic_gene_cluster (20% of genes show similarity)	BGC0001100_c1
					Cluster 16	cf_fatty_acid-cf_saccharide
					Cluster 17	cf_putative
					Cluster 18	cf_saccharide
					Cluster 19	cf_putative
					Cluster 20	cf_putative
					Cluster 21	cf_putative
					Cluster 22	cf_putative
					Cluster 23	cf_putative
					Cluster 24	cf_putative
					Cluster 25	cf_saccharide
					Cluster 26	cf_putative
					Cluster 27	cf_putative
					Cluster 28	cf_putative
					Cluster 29	cf_putative
					Cluster 30	cf_putative	Desotamide_biosynthetic_gene_cluster (9% of genes show similarity)	BGC0001196_c1
					Cluster 31	cf_fatty_acid
					Cluster 32	cf_saccharide-nrps	Gramicidin_biosynthetic_gene_cluster (16% of genes show similarity)	BGC0000367_c1
					Cluster 33	cf_putative
					Cluster 34	cf_putative
					Cluster 35	nrps
					Cluster 36	lassopeptide
					Cluster 37	cf_putative
					Cluster 38	cf_putative
					Cluster 39	nrps
	Thermogemmatispora carboxidivorans PM5T		0.1487		Cluster 1	cf_fatty_acid-cf_saccharide	Xantholipin_biosynthetic_gene_cluster (4% of genes show similarity)	BGC0000279_c1
					Cluster 2	cf_saccharide
					Cluster 3	cf_putative
					Cluster 4	cf_saccharide
					Cluster 5	cf_saccharide
					Cluster 6	cf_putative
					Cluster 7	cf_putative
					Cluster 8	cf_putative
					Cluster 9	cf_saccharide
					Cluster 10	lantipeptide	Lankacidin_biosynthetic_gene_cluster (20% of genes show similarity)	BGC0001100_c1
					Cluster 11	cf_putative
					Cluster 12	cf_putative
					Cluster 13	cf_saccharide-nrps	Phosphonoglycans_biosynthetic_gene_cluster (3% of genes show similarity)	BGC0000806_c1
					Cluster 14	cf_saccharide
					Cluster 15	cf_putative
					Cluster 16	cf_putative
					Cluster 17	cf_putative
					Cluster 18	cf_putative
					Cluster 19	cf_putative
					Cluster 20	cf_putative
					Cluster 21	cf_putative
					Cluster 22	thiopeptide
					Cluster 23	cf_putative
					Cluster 24	cf_putative
					Cluster 25	cf_putative
					Cluster 26	cf_putative
					Cluster 27	cf_putative
					Cluster 28	cf_putative
					Cluster 29	cf_putative
					Cluster 30	cf_putative
					Cluster 31	cf_putative
					Cluster 32	cf_putative
					Cluster 33	cf_putative
					Cluster 34	cf_putative
					Cluster 35	cf_putative
					Cluster 36	cf_putative	Desotamide_biosynthetic_gene_cluster (9% of genes show similarity)	BGC0001196_c1
					Cluster 37	cf_putative
					Cluster 38	terpene
					Cluster 39	cf_putative
					Cluster 40	cf_fatty_acid
					Cluster 41	cf_putative
					Cluster 42	cf_saccharide
	Thermogemmatispora sp. A3-2		0.1355		Cluster 1	cf_putative
					Cluster 2	cf_putative
					Cluster 3	cf_putative
					Cluster 4	cf_putative
					Cluster 5	cf_putative
					Cluster 6	cf_putative
					Cluster 7	cf_putative
					Cluster 8	cf_putative
					Cluster 9	cf_putative
					Cluster 10	cf_putative
					Cluster 11	cf_putative
					Cluster 12	cf_putative
					Cluster 13	cf_putative
					Cluster 14	cf_putative
					Cluster 15	cf_putative	Asukamycin_biosynthetic_gene_cluster (4% of genes show similarity)	BGC0000187_c1
					Cluster 16	cf_putative
					Cluster 17	cf_putative
					Cluster 18	cf_putative	Desotamide_biosynthetic_gene_cluster (9% of genes show similarity)	BGC0001196_c1
					Cluster 19	cf_putative
					Cluster 20	terpene
					Cluster 21	cf_fatty_acid
					Cluster 22	cf_putative
					Cluster 23	cf_saccharide
					Cluster 24	cf_fatty_acid-cf_saccharide
					Cluster 25	cf_putative
					Cluster 26	cf_saccharide
					Cluster 27	cf_putative
					Cluster 28	cf_putative
					Cluster 29	cf_putative
					Cluster 30	cf_saccharide
					Cluster 31	lantipeptide	Lankacidin_biosynthetic_gene_cluster (20% of genes show similarity)	BGC0001100_c1
					Cluster 32	cf_putative
					Cluster 33	cf_putative
					Cluster 34	cf_putative
					Cluster 35	cf_saccharide-nrps	Phosphonoglycans_biosynthetic_gene_cluster (3% of genes show similarity)	BGC0000806_c1
					Cluster 36	cf_saccharide
					Cluster 37	cf_putative

## Sheet: antiSMASH
	Table S6 | List of the putative BGCs identified by ClusterFinder (A) and antiSMASH (B) in nine Ktedonobacteria strains and their similarities to known clusters.
	Strain		Percentage of the genomic sequences (%)		BGC	Type	Most similar known cluster	MIBiG BGC-ID	Species of the known cluster
	Dictyobacter aurantiacus S27T	contig1	0.069	0.0646	Dar_1	Nrps	Nostopeptolide_biosynthetic_gene_cluster (25% of genes show similarity)	BGC0001028_c1	Nostoc sp.
					Dar_2	Other	Meilingmycin_biosynthetic_gene_cluster (2% of genes show similarity)	BGC0000093_c1	Streptomyces nanchangensis
					Dar_3	Terpene	-
					Dar_4	T2pks	-
					Dar_5	T1pks-Nrps	Cryptophycin_biosynthetic_gene_cluster (25% of genes show similarity)	BGC0000975_c1	Nostoc sp.
					Dar_6	Lantipeptide	-
					Dar_7	Nrps	Tambromycin_biosynthetic_gene_cluster (7% of genes show similarity)	BGC0001368_c1	multiple Actinobacteria genera
					Dar_8	Lantipeptide-T1pks	Cylindrocyclophane_biosynthetic_gene_cluster (16% of genes show similarity)	BGC0001064_c1	Cylindrospermum licheniforme
					Dar_9	T1pks	Sporolide_biosynthetic_gene_cluster (4% of genes show similarity)	BGC0000150_c1	Salinispora tropica
		contig2	0.0548		Dar_10	Lantipeptide	-
					Dar_11	Lantipeptide	-
					Dar_12	Nrps	Nostophycin_biosynthetic_gene_cluster (18% of genes show similarity)	BGC0001029_c1	Nostoc sp.
					Dar_13	T2pks	Resistomycin_biosynthetic_gene_cluster (11% of genes show similarity)	BGC0000264_c1	Streptomyces resistomycificus
	Ktedonobacterales bacterium Uno16	contig1	0.0631	0.0754	Uno16_1	T2pks	Resistomycin_biosynthetic_gene_cluster (11% of genes show similarity)	BGC0000264_c1	Streptomyces resistomycificus
					Uno16_2	T1pks-Nrps	Jamaicamide_biosynthetic_gene_cluster (11% of genes show similarity)	BGC0001001_c1	Lyngbya majuscula
					Uno16_3	T1pks-Nrps	Puwainaphycins_biosynthetic_gene_cluster (40% of genes show similarity)	BGC0001125_c1	Cylindrospermum alatosporum
					Uno16_4	T1pks-Nrps	Microcystin_biosynthetic_gene_cluster (11% of genes show similarity)	BGC0001017_c1	Microcystis aeruginosa
					Uno16_5	Terpene	-
					Uno16_6	Other	-
		contig2	0.0973		Uno16_7	T1pks-Nrps	Puwainaphycins_biosynthetic_gene_cluster (20% of genes show similarity)	BGC0001125_c1	Cylindrospermum alatosporum
					Uno16_8	Thiopeptide	-
					Uno16_9	Lantipeptide	-
					Uno16_10	T1pks	-
					Uno16_11	Lantipeptide	-
					Uno16_12	T1pks-Nrps	Pellasoren_biosynthetic_gene_cluster (33% of genes show similarity)	BGC0001034_c1	Sorangium cellulosum
	Ktedonobacterales bacterium Uno3	contig1	0.0278	0.1289	Uno3_1	Terpene	-
					Uno3_2	T2pks	-
					Uno3_3	T1pks-Nrps	Nostopeptolide_biosynthetic_gene_cluster (37% of genes show similarity)	BGC0001028_c1	Nostoc sp.
					Uno3_4	Lantipeptide	-
		contig2	0.3527		Uno3_5	Nrps	-
					Uno3_6	Bacteriocin-Lantipeptide-T1pks-Nrps	Paenilamicin_biosynthetic_gene_cluster (28% of genes show similarity)	BGC0001033_c1	Paenibacillus larvae
					Uno3_7	Nrps	-
					Uno3_8	Nrps	-
					Uno3_9	Bacteriocin	-
					Uno3_10	Lantipeptide	-
					Uno3_11	T1pks-Nrps	Zwittermycin_A_biosynthetic_gene_cluster (29% of genes show similarity)	BGC0001059_c1	Bacillus cereus
					Uno3_12	Terpene	-
					Uno3_13	Nrps	-
	Ktedonobacter racemifer SOSP1-21T		0.0381		Krac_1	Terpene	-
					Krac_2	Nrps	-
					Krac_3	Lantipeptide	-
					Krac_4	T1pks-Nrps	Cryptophycin_biosynthetic_gene_cluster (25% of genes show similarity)	BGC0000975_c1	Nostoc sp.
					Krac_5	T2pks	-
					Krac_6	Lassopeptide	-
					Krac_7	Nrps	-
					Krac_8	Terpene	-
					Krac_9	Hserlactone	-
					Krac_10	Bacteriocin	-
					Krac_11	T2pks	Resistomycin_biosynthetic_gene_cluster (16% of genes show similarity)	BGC0000264_c1	Streptomyces resistomycificus
					Krac_12	T2pks	Resistomycin_biosynthetic_gene_cluster (22% of genes show similarity)	BGC0000264_c1	Streptomyces resistomycificus
					Krac_13	T1pks	-
					Krac_14	Lassopeptide	-
					Krac_15	T1pks	-
	Thermosporothrix hazakensis SK20-1T		0.1548		Txs_1	T1pks-Nrps	Puwainaphycins_biosynthetic_gene_cluster (20% of genes show similarity)	BGC0001125_c1	Cylindrospermum alatosporum
					Txs_2	Lantipeptide	-
					Txs_3	T1pks	-
					Txs_4	Lantipeptide	-
					Txs_5	Lantipeptide	-
					Txs_6	Bacteriocin-Lantipeptide	Cinnamycin_biosynthetic_gene_cluster (9% of genes show similarity)	BGC0000503_c1	Streptomyces cinnamoneus
					Txs_7	Lantipeptide	-
					Txs_8	Lassopeptide	-
					Txs_9	Lantipeptide	-
					Txs_10	T2pks	-
					Txs_11	T1pks-Nrps	Nostophycin_biosynthetic_gene_cluster (18% of genes show similarity)	BGC0001029_c1	Nostoc sp.
					Txs_12	T2pks	Isofuranonaphthoquinone_biosynthetic_gene_cluster (12% of genes show similarity)	BGC0001386_c1	Streptomyces sp.
					Txs_13	Lantipeptide	-
					Txs_14	Lantipeptide	-
					Txs_15	T1pks-Nrps	-
					Txs_16	Hserlactone	Paromomycin_biosynthetic_gene_cluster (5% of genes show similarity)	BGC0000712_c1	Streptomyces sp.
					Txs_17	T1pks-Nrps	Chondrochloren_biosynthetic_gene_cluster (27% of genes show similarity)	BGC0000970_c1	Chondromyces crocatus
					Txs_18	Lassopeptide	-
					Txs_19	Lantipeptide	-
					Txs_20	T1pks-Nrps	Pellasoren_biosynthetic_gene_cluster (83% of genes show similarity)	BGC0001034_c1	Sorangium cellulosum
	Thermosporothrix hazakensis COM3		0.1264		Txc_1	Lassopeptide	-
					Txc_2	Lantipeptide	-
					Txc_3	Bacteriocin-Lantipeptide	Cinnamycin_biosynthetic_gene_cluster (9% of genes show similarity)	BGC0000503_c1	Streptomyces cinnamoneus
					Txc_4	Lantipeptide	-
					Txc_5	Lantipeptide	-
					Txc_6	T1pks	-
					Txc_7	Lantipeptide	-
					Txc_8	Lantipeptide	-
					Txc_9	T1pks-Nrps	Pellasoren_biosynthetic_gene_cluster (83% of genes show similarity)	BGC0001034_c1	Sorangium cellulosum
					Txc_10	Nrps	Pyoluteorin_biosynthetic_gene_cluster (15% of genes show similarity)	BGC0000128_c1	Pseudomonas sp.
					Txc_11	Lantipeptide	-
					Txc_12	T1pks-Nrps	-
					Txc_13	Lantipeptide	-
					Txc_14	T1pks-Nrps	Nostopeptolide_biosynthetic_gene_cluster (50% of genes show similarity)	BGC0001028_c1	Nostoc sp.
					Txc_15	Lantipeptide	-
					Txc_16	T2pks	-
					Txc_17	T1pks-Nrps	Nostophycin_biosynthetic_gene_cluster (18% of genes show similarity)	BGC0001029_c1	Nostoc sp.
					Txc_18	T2pks	Isofuranonaphthoquinone_biosynthetic_gene_cluster (12% of genes show similarity)	BGC0001386_c1	Streptomyces sp.
	Thermogemmatispora onikobensis ONI-1T		0.0248		Toni_1	Terpene	-
					Toni_2	Thiopeptide	-
					Toni_3	Lantipeptide	Lankacidin_biosynthetic_gene_cluster (20% of genes show similarity)	BGC0001100_c1	Streptomyces rochei
					Toni_4	Nrps	Gramicidin_biosynthetic_gene_cluster (16% of genes show similarity)	BGC0000367_c1	incomplete cluster
					Toni_5	Nrps	-
					Toni_6	Lassopeptide	-
	Thermogemmatispora carboxidivorans PM5T		0.0227		Tcar_1	Lantipeptide	Lankacidin_biosynthetic_gene_cluster (20% of genes show similarity)	BGC0001100_c1	Streptomyces rochei
					Tcar_2	Nrps	Phosphonoglycans_biosynthetic_gene_cluster (3% of genes show similarity)	BGC0000806_c1	multiple Actinobacteria genera
					Tcar_3	Thiopeptide	-
					Tcar_4	Terpene	-
	Thermogemmatispora sp. A3-2		0.0178		TA3_1	Terpene	-
					TA3_2	Lantipeptide	Lankacidin_biosynthetic_gene_cluster (20% of genes show similarity)	BGC0001100_c1	Streptomyces rochei
					TA3_3	Nrps	Phosphonoglycans_biosynthetic_gene_cluster (3% of genes show similarity)	BGC0000806_c1	multiple Actinobacteria genera
