# Supplementary material for: Genome Features and Secondary Metabolites Biosynthetic Potential of the Class Ktedonobacteria
Source: Front Microbiol. 2019 Apr 26;10:893. doi: 10.3389/fmicb.2019.00893 (PMC6497799; doi:10.3389/fmicb.2019.00893)
Supplement: TABLE S7 — Domain composition and organization of the putative NRPS clusters (A), T1PKS clusters (B), T2PKS clusters (C), and NRPS-TIPKS clusters (D) identified in nine Ktedonobacteria strains, and AMP-binding domain amino acid substrate specificities in the NRPS-TIPKS clusters (E). [file Table_7.XLSX]

## Sheet: A
	Table S7 | Domain composition and organization of the putative NRPS clusters (A), T1PKS clusters(B), T2PKS clusters (C), and NRPS-TIPKS clusters (D) identified in nine Ktedonobacteria strains, and AMP-binding domain amino acid substrate specificities in the NRPS clusters (E) and NRPS-TIPKS clusters (F).
	K. racemifer SOSP1-21T			Ts. hazakensis COM3		D. aurantiacus S27T				Ktedonobacterales bacterium Uno3					Tg. onikobensis ONI-1T			Tg. carboxidivorans PM5T		Thermogemmatispora sp. A3-2
	Krac_2	Krac_7		Txc_10		Dar_1	Dar_7	Dar_12		Uno3_5	Uno3_7	Uno3_8	Uno3_13		Toni_4	Toni_5		Tcar_2		TA3_3
	AMP-binding	AMP-binding		Condensation_LCL		AMP-binding	Aminotran_1_2	AMP-binding		Epimerization	ECH	ACP	AMP-binding		Condensation_LCL	AMP-binding		Condensation_LCL		Condensation_LCL
	PCP	PCP		AMP-binding		PCP	Thioesterase	PCP		Condensation_LCL	AMP-binding	Condensation_LCL	PCP		AMP-binding	PCP		AMP-binding		AMP-binding
	Condensation_LCL	Condensation_LCL		PCP		Condensation_LCL	FkbH	Condensation_LCL		AMP-binding	ACP	NAD_binding_4	Condensation_LCL		PCP	Condensation_LCL		PCP		PCP
	AMP-binding	AMP-binding		PKS_KS		AMP-binding	AMP-binding	AMP-binding		PCP	Condensation_LCL	AMP-binding	AMP-binding		Aminotran_1_2	AMP-binding		Condensation_LCL		Condensation_LCL
	PCP	PCP		PCP		PCP	PCP	PCP		Condensation_LCL	AMP-binding		PCP			PCP		AMP-binding		AMP-binding
		Condensation_LCL		Heterocyclization		Aminotran_1_2	Condensation_LCL	Condensation_LCL		AMP-binding	nMT		Condensation_LCL			Thioesterase		PCP		PCP
		AMP-binding		AMP-binding			AMP-binding	AMP-binding		PCP	PCP		Thioesterase					Thioesterase		Thioesterase
		PCP		PCP			PCP	PCP		Condensation_DCL	Condensation_LCL							Condensation_LCL		Condensation_LCL
				AMP-binding			Condensation_LCL	Epimerization		AMP-binding	AMP-binding							AMP-binding		AMP-binding
				Thioesterase			AMP-binding	NRPS-COM_Nterm		PCP	PCP							PCP		PCP
				Aminotran_1_2			PCP	Condensation_DCL		Condensation_LCL	Epimerization							AMP-binding		AMP-binding
				Condensation_LCL			Condensation_LCL	AMP-binding		AMP-binding	Condensation_DCL							PCP		PCP
				AMP-binding			AMP-binding	PCP		PCP	AMP-binding							Aminotran_1_2		Aminotran_1_2
				PCP			PCP	Condensation_LCL		Condensation_LCL	PCP
				Epimerization			Condensation_LCL	AMP-binding		AMP-binding	Epimerization
				Condensation_DCL				PCP		PCP	Condensation_DCL
				AMP-binding			PCP	Epimerization		CAL_domain	AMP-binding
				PCP			Condensation_LCL	NRPS-COM_Nterm		ACP	AMP-binding
				Thioesterase			AMP-binding	Condensation_DCL		Condensation_LCL	PKS_KR
				Condensation_LCL			PCP	AMP-binding		AMP-binding	PCP
				AMP-binding			NRPS-COM_Nterm	PCP		PCP	Epimerization
				PCP			Condensation_DCL	Epimerization		Polyketide_cyc2	Condensation_DCL
				Epimerization			AMP-binding	oMT		Aminotran_1_2	AMP-binding
				Condensation_DCL			PCP			PKS_KR	PCP
				AMP-binding			Condensation_LCL				Epimerization
				PCP			AMP-binding				Condensation_DCL
				Epimerization			PCP				AMP-binding
				Condensation_DCL			Thioesterase				PCP
				AMP-binding			oMT				Epimerization
				PCP							Condensation_DCL
											AMP-binding
											PCP
	domain missing										Condensation_LCL
	homologous clusters										AMP-binding
											PCP
											Epimerization
											Condensation_DCL
											AMP-binding
											PCP
											Condensation_DCL
											AMP-binding
											PCP
											Epimerization
											Condensation_DCL
											AMP-binding
											PCP
											Epimerization
											Condensation_DCL
											AMP-binding
											PCP
											Epimerization
											Condensation_DCL
											AMP-binding
											PCP
											Condensation_DCL
											AMP-binding
											PCP
											Epimerization
											Condensation_DCL
											AMP-binding
											PCP
											Condensation_LCL
											AMP-binding
											PCP
											Epimerization
											Condensation_DCL
											AMP-binding
											PCP
											Epimerization
											Condensation_DCL
											AMP-binding
											PCP
											Epimerization
											NRPS-COM_Cterm
											NRPS-COM_Nterm
											Condensation_DCL
											AMP-binding
											PCP
											Epimerization
											Condensation_DCL
											AMP-binding
											PCP
											Epimerization
											Condensation_DCL
											AMP-binding
											PCP
											Epimerization
											Condensation_DCL
											AMP-binding
											PCP
											Epimerization
											Condensation_DCL
											AMP-binding
											PCP
											Condensation_LCL
											AMP-binding
											PCP
											Thioesterase
											Thioesterase

## Sheet: B
	Table S7 | Domain composition and organization of the putative NRPS clusters (A), T1PKS clusters(B), T2PKS clusters (C), and NRPS-TIPKS clusters (D) identified in nine Ktedonobacteria strains, and AMP-binding domain amino acid substrate specificities in the NRPS clusters (E) and NRPS-TIPKS clusters (F).
	Strain SOSP1-21T			Strain SK20-1T		Strain COM3		Strain S27T		Strain Uno16
	Krac_13	Krac_15		Txs_3		Txc_6		Dar_9		Uno16_10
	PKS_KS	PKS_KR		PKS_KR		PKS_KS		oMT		AMP-binding
	PKS_AT	PKS_KS		PKS_KS		PKS_AT		Thioesterase		AMP-binding
	PKS_DH	PKS_AT		PKS_AT		PKS_DH2		Aminotran_5		PKS_KS
	PKS_KR	PKS_DH		PKS_DH2		PKS_KR		PKS_KS		PKS_AT
	ACP	PKS_KR		PKS_KR		ACP		PKS_AT		PKS_DH2
		ACP		ACP		PKS_KR		PKS_KR		PKS_ER
								PKS_DH		PKS_KR
										ACP
	domain missing

## Sheet: C
	Table S7 | Domain composition and organization of the putative NRPS clusters (A), T1PKS clusters(B), T2PKS clusters (C), and NRPS-TIPKS clusters (D) identified in nine Ktedonobacteria strains, and AMP-binding domain amino acid substrate specificities in the NRPS clusters (E) and NRPS-TIPKS clusters (F).
	Strain SOSP1-21T				Strain SK20-1T			Strain COM3			Strain S27T			Strain Uno3		Strain Uno16
	Krac_5	Krac_11	Krac_12		Txs_10	Txs_12		Txc_16	Txc_18		Dar_4	Dar_13		Uno3_2		Uno16_1
	PKS_KS	Polyketide_cyc2	PKS_KS			NAD_binding_4			NAD_binding_4			PKS_KR		PKS_KS		PKS_KS
	PKS_KS		PKS_KS		PKS_KS	PKS_KR		PKS_KS	PKS_KR		PKS_KS	AMP-binding		PKS_KS		PKS_KS
		PKS_KS	ACPS		PKS_KS	PKS_KR		PKS_KS	PKS_KR		PKS_KS	Polyketide_cyc2				ACP
	Aminotran_5	PKS_KS	Polyketide_cyc		PKS_KR	oMT		PKS_KR	oMT		PKS_KR	ACP				Polyketide_cyc2
			ACP			oMT			oMT			PKS_KS				PKS_KS
			ACPS			PKS_KR			PKS_KR			PKS_KS				PKS_KS
						PKS_KS			PKS_KS
						PKS_KS			PKS_KS
						ACP			ACP
						Polyketide_cyc			Polyketide_cyc
						ACPS			ACPS
	domain missing

## Sheet: D
	Table S7 | Domain composition and organization of the putative NRPS clusters (A), T1PKS clusters(B), T2PKS clusters (C), and NRPS-TIPKS clusters (D) identified in nine Ktedonobacteria strains, and AMP-binding domain amino acid substrate specificities in the NRPS clusters (E) and NRPS-TIPKS clusters (F).
	Group I						Group II						Group III						Group IV
	Strain SK20-1T	Strain COM3		Strain SK20-1T	Strain COM3		Strain SOSP1-21T	Strain SK20-1T	Strain COM3	Strain S27T	Strain Uno16		Strain SK20-1T	Strain COM3		Strain Uno16	Strain Uno16		Strain SK20-1T	Strain Uno3	Strain Uno3	Strain Uno16	Strain Uno16
	Txs_15	Txc_12		Txs_20	Txc_9		Krac_4	Txs_11	Txc_17	Dar_5	Uno16_4		Txs_17	Txc_14		Uno16_7	Uno16_12		Txs_1	Uno3_3	Uno3_11	Uno16_2	Uno16_3
	PKS_KR	PKS_KR		oMT	oMT		Thioesterase	ECH	ECH	Aminotran_1_2	CAL_domain		PKS_KS	PKS_KS		Polyketide_cyc2	CAL_domain		CAL_domain	oMT	PKS_KR	CAL_domain	Thioesterase
	Condensation_LCL	PKS_KR		PKS_ER	oMT		Condensation_LCL	ACPS	ACPS	Thioesterase	ACP		Condensation_LCL	Condensation_LCL		CAL_domain	ACP		ACP	Condensation_LCL	Condensation_LCL	PCP	AMP-binding
	AMP-binding	Condensation_LCL		PKS_KS	PKS_KS		AMP-binding	Aminotran_1_2	Aminotran_1_2	Condensation_LCL	PKS_KS		AMP-binding	AMP-binding		ACP	PKS_KS		PKS_KS	AMP-binding		AMP-binding	PCP
	PCP	AMP-binding		PKS_AT	PKS_AT		PCP	CAL_domain	CAL_domain	AMP-binding	PKS_AT		PCP	PCP		PKS_KS	PKS_AT		PKS_AT	PCP	PCP	PCP	Condensation_LCL
	Condensation_LCL	PCP		PKS_DH2	PKS_DH2		PKS_DH2	ACP	ACP	PCP	PKS_DH		CAL_domain	CAL_domain		PKS_AT	PKS_KR		PCP	Thioesterase	FkbH	Thioesterase
	AMP-binding	Condensation_LCL		PKS_ER	PKS_ER		PKS_KR	PKS_KS	PKS_KS	PKS_DH2	PKS_DH2		Thioesterase	Thioesterase		PKS_KR	PCP		Aminotran_3	Condensation_LCL	Condensation_LCL	PKS_KS	PCP
	PCP	AMP-binding		PKS_KR	PKS_KR		ACP	PKS_AT	PKS_AT	PKS_KR	PKS_KR		Condensation_LCL	Condensation_LCL		PCP	PKS_KS		Condensation_LCL	AMP-binding	AMP-binding	PKS_AT	Condensation_LCL
	PKS_KS	PCP		ACP	ACP		CAL_domain	PKS_DH	PKS_DH	ACP	ACP		AMP-binding	AMP-binding		PKS_KS	PKS_AT		AMP-binding	PCP	PCP	PKS_KR	AMP-binding
	PKS_AT	PKS_KS		Condensation_LCL	Condensation_LCL		ACP	PKS_DH2	PKS_DH2	CAL_domain	Condensation_LCL		PCP	PCP			PKS_KR		PCP	AMP-binding	Condensation_LCL	PCP	PCP
	PKS_DH2	PKS_AT		AMP-binding	AMP-binding		PKS_KS	PKS_KR	PKS_KR	ACP	AMP-binding		FkbH	FkbH		PKS_KR	PCP		Condensation_LCL	Condensation_DCL	AMP-binding	Condensation_LCL	Condensation_LCL
	PKS_ER	PKS_DH2		nMT	nMT		PKS_AT	ACP	ACP	PKS_KS	PCP		PKS_KS	PKS_KS		PCP	PKS_KS		AMP-binding	AMP-binding	PCP	AMP-binding	AMP-binding
	PKS_KR	PKS_ER		PCP	PCP		PKS_DH	Condensation_LCL	Condensation_LCL	PKS_AT	Aminotran_1_2		PKS_AT	PKS_AT		PKS_KS			PCP	PCP	Condensation_LCL	PCP	PCP
	ACP	PKS_KR		Condensation_LCL	Condensation_LCL		ACPS	AMP-binding	AMP-binding	PKS_DH			PKS_KR	PKS_KR		PKS_AT	PKS_KR		Epimerization	Condensation_LCL	AMP-binding	Condensation_DCL	PKS_KS
	oMT	ACP		AMP-binding	AMP-binding		ECH	PCP	PCP				PCP	PCP		PKS_KR	PCP		Condensation_DCL		PCP	AMP-binding	PKS_AT
	Thioesterase	oMT		nMT	nMT			Aminotran_1_2	Aminotran_1_2				PKS_KS	PKS_KS		PCP	PKS_KS		Condensation_LCL	PCP	Condensation_DCL	PCP	ACP
	PKS_KS	Thioesterase		PCP	PCP			PKS_KR	PKS_KR				PKS_AT	PKS_AT		PKS_KS	PKS_AT		AMP-binding	PKS_KS	AMP-binding	Epimerization	Aminotran_3
	PKS_AT	PKS_KS		Condensation_LCL	Condensation_LCL								PKS_KR	PKS_KR			PKS_KR		PCP	PKS_AT	PCP	Condensation_DCL	Condensation_LCL
	PKS_KR	PKS_AT		AMP-binding	AMP-binding								PCP	PCP		PKS_KR	PCP		Condensation_LCL	PCP	Condensation_LCL	AMP-binding	AMP-binding
	ACP	PKS_KR		PCP	PCP								PKS_KS	PKS_KS		PCP	PKS_KS		AMP-binding	oMT	AMP-binding	PCP	PCP
	oMT	ACP		Epimerization	Epimerization								PKS_AT	PKS_AT		PKS_KS	PKS_AT		PCP		PCP	Condensation_LCL	Condensation_LCL
	Aminotran_3	Aminotran_3		Condensation_DCL	Condensation_DCL								PKS_KR	PKS_KR		PKS_AT	PKS_KR		Epimerization		Thioesterase	AMP-binding	AMP-binding
													PCP	PCP		PKS_KR	PCP		NRPS-COM_Cterm		Thioesterase	PCP	PCP
				PCP	PCP								ACP	ACP		PCP	PKS_KS		NRPS-COM_Nterm		ACPS	Condensation_LCL	Epimerization
	domain missing			Heterocyclization	Heterocyclization								PKS_KS	PKS_KS		FkbH	PKS_AT		Condensation_DCL		AMP-binding	Condensation_LCL	NRPS-COM_Nterm
	homologous clusters			AMP-binding	AMP-binding											CAL_domain	PKS_KR		AMP-binding		PCP	AMP-binding	Condensation_DCL
				nMT	nMT								PKS_KR	PKS_KR		Condensation_LCL	PCP		PCP		Condensation_LCL	PCP	AMP-binding
				PCP	PCP								PCP	PCP			FkbH		Condensation_LCL		AMP-binding	Condensation_LCL	PCP
				PKS_KS	PKS_KS								PKS_KS	PKS_KS		PCP	Condensation_LCL		AMP-binding		PCP	AMP-binding	Epimerization
				PKS_AT	PKS_AT											AMP-binding	AMP-binding		PCP		Condensation_LCL	PCP	NRPS-COM_Nterm
				PKS_KR	PKS_KR								PKS_KR	PKS_KR		Condensation_LCL	PCP		Thioesterase		AMP-binding	Condensation_LCL	Condensation_DCL
				ACP	ACP								PCP	PCP		PCP	Condensation_LCL				PCP	AMP-binding
				PKS_KS	PKS_KS								Condensation_LCL	Condensation_LCL		Thioesterase	AMP-binding				Condensation_LCL	PCP	PCP
				PKS_AT	PKS_AT								AMP-binding	AMP-binding		AMP-binding	PCP				AMP-binding	Condensation_LCL	Thioesterase
				cMT	cMT								PCP	PCP		PKS_KR	TD				PCP	AMP-binding
				PKS_KR	PKS_KR								PKS_KS	PKS_KS		PKS_KR	Thioesterase				Condensation_LCL	PCP
				ACP	ACP								PKS_AT	PKS_AT							AMP-binding	Condensation_LCL
				Thioesterase	Thioesterase								PCP	PCP							PCP	AMP-binding
				PKS_AT	PKS_AT								TD	TD							Epimerization	PCP
				PCP	PCP								AMP-binding	AMP-binding							Condensation_DCL	Condensation_LCL
				PKS_KS	PKS_KS								PCP	PCP							AMP-binding	AMP-binding
				PKS_AT	PKS_AT								Condensation_LCL	Condensation_LCL							PCP	PCP
				PCP	PCP								AMP-binding	AMP-binding							PKS_KS	Condensation_LCL
				Condensation_LCL	Condensation_LCL								PCP	PCP							PKS_AT	AMP-binding
				AMP-binding	AMP-binding								Condensation_LCL	Condensation_LCL							PKS_KR	PCP
				PCP	PCP								AMP-binding	AMP-binding							PCP	Epimerization
				FkbH	FkbH								PCP	PCP							NRPS-COM_Nterm	NRPS-COM_Nterm
				Condensation_LCL	Condensation_LCL								Condensation_LCL	Condensation_LCL							Condensation_DCL	Condensation_DCL
				AMP-binding	AMP-binding								TD	TD							AMP-binding
				nMT	nMT								TD	TD							PCP	PCP
				PCP	PCP								PKS_KS	PKS_KS							PKS_KS	Condensation_LCL
				Condensation_DCL	Condensation_DCL								PKS_AT	PKS_AT							PKS_AT	AMP-binding
				Condensation_DCL	Condensation_DCL								PKS_KR	PKS_KR							PKS_KR	PCP
				Aminotran_5	Aminotran_5								PCP	PCP							PCP	Condensation_LCL
													Heterocyclization	Heterocyclization							Condensation_LCL	AMP-binding
													AMP-binding	AMP-binding							AMP-binding	PCP
													cMT	cMT							oMT	Condensation_LCL
													PCP	PCP							PCP	AMP-binding
													Heterocyclization	Heterocyclization							PKS_KS	PCP
																					PKS_AT	Condensation_LCL
													PCP	PCP							PCP	AMP-binding
													Thioesterase	Thioesterase							Condensation_LCL	PCP
													Heterocyclization	Heterocyclization							AMP-binding	Condensation_LCL
																					oMT	AMP-binding
													PCP	PCP							PCP	PCP
													ACP	ACP							Condensation_DCL	Condensation_LCL
													Heterocyclization	Heterocyclization								Condensation_LCL
													AMP-binding	AMP-binding							ACP	AMP-binding
													PCP	PCP							Condensation_LCL	PCP
													Heterocyclization	NAD_binding_4							PKS_KS	Thioesterase
														PKS_ER							PKS_AT
														Condensation_LCL							PCP
														AMP-binding							Condensation_LCL
														PCP							FkbH
														PKS_KS
														PKS_AT							PCP
														PCP							PKS_KS
														PKS_KS							PKS_AT
																					PCP
														PCP							PKS_KS
														Heterocyclization							PKS_AT
														AMP-binding							PKS_KR
														PCP							PCP
														AMP-binding							PKS_KS
														Aminotran_1_2							PKS_AT
														Thioesterase							PKS_KR
														Condensation_LCL							PCP
														PCP							AMP-binding
														Epimerization							PCP
														Condensation_DCL							PKS_KS
														AMP-binding
														PCP							PKS_KR
														Epimerization							PCP
														Condensation_DCL							PKS_KS
														AMP-binding							PKS_AT
														PCP							PKS_KR
														Condensation_DCL							PCP
														AMP-binding							Condensation_LCL
														PCP							NRPS-COM_Nterm
														Condensation_DCL							Condensation_DCL
														AMP-binding							AMP-binding
														PCP							PCP
														Thioesterase							PKS_KS
														AMP-binding							PKS_AT
														PCP							PKS_KR
														Thioesterase							PCP
														PKS_ER							AMP-binding
														PKS_ER							PKS_AT
														Condensation_LCL							Thioesterase
														Condensation_LCL							Condensation_Starter
														AMP-binding							AMP-binding
														NAD_binding_4							PCP
														NAD_binding_4							Epimerization
																					PKS_KR
																					PKS_KS
																					PKS_AT
																					PKS_KR
																					PCP
																					PKS_KS
																					PKS_AT
																					PKS_KR
																					PCP
																					PKS_KS
																					PKS_AT
																					PKS_KR
																					PCP
																					PKS_KS
																					PKS_AT
																					PKS_KR
																					PCP
																					ACP
																					PKS_KS
																					PKS_AT
																					PKS_KR
																					PCP
																					CAL_domain
																					PKS_KS
																					PKS_AT
																					PKS_KR
																					PKS_DH
																					Thioesterase
																					oMT
																					Aminotran_5
																					Polyketide_cyc2
																					AMP-binding
																					PCP
																					Condensation_LCL
																					AMP-binding
																					PCP

## Sheet: E
	Table S7 | Domain composition and organization of the putative NRPS clusters (A), T1PKS clusters(B), T2PKS clusters (C), and NRPS-TIPKS clusters (D) identified in nine Ktedonobacteria strains, and AMP-binding domain amino acid substrate specificities in the NRPS clusters (E) and NRPS-TIPKS clusters (F).
	Strain SOSP1-21T			Strain COM3		Strain S27T				Strain Uno3					Strain ONI-1T			Strain PM5T		Strain A3-2
	Krac_2	Krac_7		Txc_10		Dar_1	Dar_7	Dar_12		Uno3_5	Uno3_7	Uno3_8	Uno3_13		Toni_4	Toni_5		Tcar_2		TA3_3
	Tyr or X	Ser		Dab or X		Leu	X	Pro		Ser	X	Ala	Leu		Leu	His or X		His or X		His or X
	Leu	Gly		Cys		Ser or X	Val or X	X		Ser	Leu		Gln			His or X		X		X
		X		Thr or X			X	Gly		Gly	Val							His or X		His or X
				Phe			X	Arg or X		Asn	Ala							Leu		Leu
				Val			X	X		Ser	Leu or X
				Gln			Val	X		Gln	X
				Dab or X			Cys				Val
				Gly							Val
											Ala
											Ala
											Leu
											Val
	homologous clusters										Ala
											Val
											Leu
											Ala
											X
											Val
											Val
											Thr
											Tyr
											His or X
											Thr
											Val
											Gly
											Ala

## Sheet: F
	Table S7 | Domain composition and organization of the putative NRPS clusters (A), T1PKS clusters(B), T2PKS clusters (C), and NRPS-TIPKS clusters (D) identified in nine Ktedonobacteria strains, and AMP-binding domain amino acid substrate specificities in the NRPS clusters (E) and NRPS-TIPKS clusters (F).
	Group I						Group II						Group III						Group IV
	Strain SK20-1T	Strain COM3		Strain SK20-1T	Strain COM3		Strain SOSP1-21T	Strain SK20-1T	Strain COM3	Strain S27T	Strain Uno16		Strain SK20-1T	Strain COM3		Strain Uno16	Strain Uno16		Strain SK20-1T	Strain Uno3	Strain Uno3	Strain Uno16	Strain Uno16
	Txs_15	Txc_12		Txs_20	Txc_9		Krac_4	Txs_11	Txc_17	Dar_5	Uno16_4		Txs_17	Txc_14		Uno16_7	Uno16_12		Txs_1	Uno3_3	Uno3_11	Uno16_2	Uno16_3
	Val	Val		Leu	Leu		Ser	Ser	Ser	Ser	Ser		Dab or X	Dab or X		Ala	Ser		Val	Lys	Arg	Leu	Leu
	X	X		Leu	Leu								Dab or X	Dab or X		X	Dab or X		His or X	X	Dab or X	Dab or X	X
				Ala	Ala								X	X					X	Ser	Thr	Ser	Asn
				Cys	Cys								Leu	Leu					X	Leu	Asn	Ser	Asn
				X	X								X	X					X		X	Thr	Asn
				Ser	Ser								Ser	Ser					Ser		Phe	Asp	Asn
													Cys	Cys							Ala	Ser
													Cys	Cys							Ser	Dab or X
														Dab or X							Val	Pro
														Cys							Leu	Gly
														Thr or X							Ser	Dab or X
	homologous clusters													Asn							X	Leu
														Gly							Tyr	Phe
														Thr							Ser	X
														Val							Thr	Dab or X
														Leu							Ser	Gly
														X							Ser	Ser
																					Asn	Asp
																					Leu
																					Val
